# Supplementary material for: Factors associated with physician modifications to automated ECG interpretations
Source: Eur Heart J Digit Health. 2025 Nov 8;7(1):ztaf119. doi: 10.1093/ehjdh/ztaf119 (PMC12821064; doi:10.1093/ehjdh/ztaf119)
Supplement: ztaf119_Supplementary_Data [file ztaf119_supplementary_data.zip]

Archive with 4 entries (4 files):
- ECG_interpretation_Supple_R4_Clear_v1.0.docx
- Supplemental Figure 1.png
- Supplemental Figure 2.png
- Supplemental Figure 3.png
